# Supplementary material for: Cancer-Secreted Exosomal MiR-620 Inhibits ESCC Aerobic Glycolysis via FOXM1/HER2 Pathway and Promotes Metastasis
Source: Front Oncol. 2022 May 16;12:756109. doi: 10.3389/fonc.2022.756109 (PMC9148961; doi:10.3389/fonc.2022.756109)
Supplement: Supplementary Table 1 — Information on related sequences. [file Table_1.xlsx]

## Sheet: Sheet1
Supplementary Table 1 Related sequences
Name	Primer sequence
MiR-620-forward (F)	CTCAACTGGTGTCGTGGA
MiR-620-reverse (R)	CCGAGatagatatagaaat
FOXM1-F	TCACAGCAGAAACGACCGAA
FOXM1-R	TCACCGGGAACTGGATAGGT
HER2-F	GATCTTTGGGAGCCTGGCAT
HER2-R	TTGTGCAGAATTCGTCCCCG
GAPDH-F	GACAGTCAGCCGCATCTTCT
GAPDH-R	GCGCCCAATACGACCAAATC
U6-F	TCCCTTCGGGGACATCCG
U6-R	AATTTTGGACCATTTCTCGATTTGT
Plasmids	Sequences (5' > 3')
miR-620 mimics	auggagauagauauagaaau
miR-620 inhibitor	auuucuauaucuaucuccau
sh-NC (for FOXM1)	CCGGAAGAAATAATAGCGCAACCTGCTCGAGCAGGTTGCGCTATTATTTCTTTTTTTG
sh1-FOXM1	CACCGTGAATCTGCGTTTTCACTCTCCTCGAGGAGAGTGAAAACGCAGATTCA
sh2-FOXM1	CACCAAAGATCAGGGAAGGTAAGAGCTCGAGCTCTTACCTTCCCTGATC
sh3-FOXM1	CACCAGAGAAACATCTAATAGCGCACTCGAGTGCGCTATTAGATGTTTCTC
pcDNA3.1/FOXM1	atgaaaactagcccccgtcggccactgattctcaaaagacggaggctgccccttcctgttcaaaatgccccaagtgaaacatcagaggaggaacctaagagatcccctgcccaacaggagtctaatcaagcagaggcctccaaggaagtggcagagtccaactcttgcaagtttccagctgggatcaagattattaaccaccccaccatgcccaacacgcaagtagtggccatccccaacaatgctaatattcacagcatcatcacagcactgactgccaagggaaaagagagtggcagtagtgggcccaacaaattcatcctcatcagctgtgggggagccccaactcagcctccaggactccggcctcaaacccaaaccagctatgatgccaaaagg…
sh-NC (for HER2)	CCGGATATGCTAAGAGCTGCTGTCACTCGAGTGACAGCAGCTCTTAGCATATTTTTTG
sh1-HER2	CACCATAGTTGTCCTCAAAGAGCTGCTCGAGCAGCTCTTTGAGGACAACTA
sh2-HER2	CACCGTCTAAGATTTCTTTGTTGGCTCTCGAGAGCCAACAAAGAAATCTTAGA
sh3-HER2	CACCGTCTGAATGGGTCGCTTTTGTTCTCGAGAACAAAAGCGACCCATTCAGA
pcDNA3.1/HER2	atggagctggcggccttgtgccgctgggggctcctcctcgccctcttgccccccggagccgcgagcacccaagtgtgcaccggcacagacatgaagctgcggctccctgccagtcccgagacccacctggacatgctccgccacctctaccagggctgccaggtggtgcagggaaacctggaactcacctacctgcccaccaatgccagcctgtccttcctgcaggatatccaggaggtgcagggctacgtgctcatcgctcacaaccaagtgaggcaggtcccactgcagaggctgcggattgtgcgaggcacccagctctttgaggacaactatgccctggccgtgctagacaatggagacccgctgaacaataccacccctgtcacaggggcctcc…
